# Supplementary material for: Can Model Experiments Give Insight into the Response of the Soil Environment to Flooding? A Comparison of Microcosm and Natural Event
Source: Biology (Basel). 2022 Mar 1;11(3):386. doi: 10.3390/biology11030386 (PMC8945539; doi:10.3390/biology11030386)
Supplement: Supplementary file 1 [file biology-11-00386-s001.zip]

Archive with 1 entries (1 files):
- biology-1583651-supplementary.pdf
